# Supplementary material for: Evaluating the Safety and Efficacy of Malaria Preventive Measures in Pregnant Women with a Focus on HIV Status: A Systematic Review and Network Meta-Analysis
Source: J Clin Med. 2025 May 13;14(10):3396. doi: 10.3390/jcm14103396 (PMC12112236; doi:10.3390/jcm14103396)
Supplement: Supplementary file 1 [file jcm-14-03396-s001.zip]

Archive with 15 entries (15 files):
- Figure S1.pdf
- Figure S10.pdf
- Figure S11.pdf
- Figure S12.pdf
- Figure S13.pdf
- Figure S2.pdf
- Figure S3.pdf
- Figure S4.pdf
- Figure S5.pdf
- Figure S6.pdf
- Figure S7.pdf
- Figure S8.pdf
- Figure S9.pdf
- Table S1.pdf
- Table S2.pdf
